# Supplementary material for: A Benzodiazepine-Derived Molecule That Interferes with the Bio-Mechanical Properties of Glioblastoma-Astrocytoma Cells Altering Their Proliferation and Migration
Source: Int J Mol Sci. 2025 Mar 19;26(6):2767. doi: 10.3390/ijms26062767 (PMC11943291; doi:10.3390/ijms26062767)
Supplement: Supplementary file 1 [file ijms-26-02767-s001.zip]

Archive with 17 entries (17 files):
- ijms-3464710-supplementary.pdf
- Movie S10_red.mov
- Movie S11_red.mov
- Movie S12_red.mov
- Movie S13_red.mov
- Movie S14_red.mov
- Movie S15_red.mov
- Movie S16_red.mov
- Movie S1_red.mov
- Movie S2_red.mov
- Movie S3_red.mov
- Movie S4_red.mov
- Movie S5_red.mov
- Movie S6_red.mov
- Movie S7_red.mov
- Movie S8.mov
- Movie S9_red.mov
